# Supplementary material for: Comparative Phenotyping of Two Commonly Used Chlamydomonas reinhardtii Background Strains: CC-1690 (21gr) and CC-5325 (The CLiP Mutant Library Background)
Source: Plants (Basel). 2022 Feb 22;11(5):585. doi: 10.3390/plants11050585 (PMC8912731; doi:10.3390/plants11050585)
Supplement: Supplementary file 1 [file plants-11-00585-s001.zip]

Archive with 1 entries (1 files):
- plants-1570782-supplementary.xlsx
