# Supplementary material for: Comparative Phenotyping of Two Commonly Used Chlamydomonas reinhardtii Background Strains: CC-1690 (21gr) and CC-5325 (The CLiP Mutant Library Background)
Source: Plants (Basel). 2022 Feb 22;11(5):585. doi: 10.3390/plants11050585 (PMC8912731; doi:10.3390/plants11050585)
Supplement: Supplementary file 1 [file plants-11-00585-s001.zip › plants-1570782-supplementary.xlsx]

## Sheet: 2022_01_31_annotated_difference
Supplementary Table S1. High confidence, nonsynonymous genetic difference in coding regions of genes in CC-5325
Col A-E, information sorted from Li et al., 2016. An indexed, mapped mutant library enables reverse genetics studies of biological processes in Chlamydomonas reinhardtii								Potential transcription regulators are in orange
					Col F-M, analysis in this paper
Gene_ID	Gene_Name	Position	Nucleotide_Change	Impact	PTFDB transcription factor annotation	TrivialName	MapMan	MapManDescription	GO	GODescription	Phytozome Description/Defline	Other Phytozome Information
Cre01.g000050	RWP-RK transcription factor	chr01:27896	A->ACAG	CODON_INSERTION	Nin-like family protein, RWP-RK domain	RWP14					RWP-RK transcription factor	Co-expression cluster 42, TF_Database: bZIP transcription factor
Cre16.g673250	squamosa promoter binding protein-like 14	chr16:6460313, chr16:6460314	G->A, A->C	NON_SYNONYMOUS_CODING	SBP family protein, Transcription factor, SBP-box	NRR1	GMM:33.99|GMM:27.3.28	development.unspecified|RNA.regulation of transcription.squamosa promoter binding protein family (SBP)	GO:0005634|GO:0003677	nucleus|DNA binding	Nitrogen Response Regulator	Co-expression cluster 35 (Lysin treatment-induced in plus gametes), SBP domain protein, with an N-terminal squamosa promoter-binding domain; PMID: 10524240, PMID: 8569690, founding member is the Antirrhinum majus SQUAMOSA promoter binding protein; inactivation reduces TAG accumulation in nitrogen-starvation conditions by 50%
Cre04.g224600		chr04:2926875	G->GGCT	CODON_INSERTION	bHLH family protein				GO:0046983	protein dimerization activity	Helix-loop-helix DNA-binding domain (HLH	Co-expression cluster 26 (Mating activation-specific), TF_Database: SBP transcription factor
Cre03.g212641	histone acetyltransferase of the CBP family 1	chr03:9169357	C->CCGGCGG	CODON_CHANGE_PLUS_CODON_INSERTION			GMM:27.3.72|GMM:27.3.54	RNA.regulation of transcription.Transcriptional Adaptor Zinc Bundle (TAZ) domain family|RNA.regulation of transcription.histone acetyltransferases	GO:0008270|GO:0006355|GO:0005634|GO:0004402|GO:0003712	zinc ion binding|regulation of transcription, DNA-templated|nucleus|histone acetyltransferase activity|transcription cofactor activity	TAZ zinc finger (zf-TAZ)	Exhibits non-diurnal specific expression, present in flagellar proteome Total Peptides:1 (Axoneme:0; M+M:1; KCl extract:0; Tergitol:0)
Cre06.g249500	DNA methyltransferase 2	chr06:78284	G->C	NON_SYNONYMOUS_CODING		DMC7	GMM:27.3.46	RNA.regulation of transcription.DNA methyltransferases			Cytosine-C5 specific DNA methyltransferase	Co-expression cluster 35 (Mating activation-specific in plus gametes), Dnmt1 class (cytosine-5-)DNA methyltransferase, ChromDB DMT343; allelic to the previously published sequence AB18536 at the DMT1 locus [also published as MET1; PMID: 11983892, PMID: 1551455], which was sequenced from strain CC-683, a strain carrying the me1 mutation that results in hypermethylation of chloroplast DNA
Cre14.g610050		chr14:326351	CGCA->C	CODON_DELETION					GO:0045892|GO:0005634	negative regulation of transcription, DNA-templated|nucleus	negative elongation factor B (COBRA1, NELFB)	Co-expression cluster 19, Coexpressed with genes in phototrophic condition specific coexpression subnetwork
Cre06.g251250	histidine kinase 5	chr06:311803	T->G	NON_SYNONYMOUS_CODING		HKR3	GMM:17.4.2	hormone metabolism.cytokinin.signal transduction	GO:0007165|GO:0000160|GO:0000155	signal transduction|phosphorelay signal transduction system|phosphorelay sensor kinase activity	Histidine kinase response regulator of two-component system	Co-expression cluster 42, contains Histidine kinase and signal receiver domains
Cre02.g100450		chr02:4494982	C->G	NON_SYNONYMOUS_CODING		CYG20	GMM:23.1.2	nucleotide metabolism.synthesis.purine	GO:0035556|GO:0016849|GO:0009190	intracellular signal transduction|phosphorus-oxygen lyase activity|cyclic nucleotide biosynthetic process	Adenylate/guanylate cyclase	Co-expression cluster 5, Exhibits non-diurnal specific expression, Coexpressed with genes in phototrophic condition specific coexpression subnetwork
Cre02.g100500	,	chr02:4502046	GCCGCCGCCGCCGCCGCCGCTGGCA->G	CODON_DELETION,INTRON		CYG22	GMM:23.1.2	nucleotide metabolism.synthesis.purine	GO:0035556|GO:0016849|GO:0009190	intracellular signal transduction|phosphorus-oxygen lyase activity|cyclic nucleotide biosynthetic process	Adenylate/guanylate cyclase	Coexpressed with genes in phototrophic condition specific coexpression subnetwork
Cre09.g387400	recovery protein 3	chr09:3031873	C->T	NON_SYNONYMOUS_CODING		POLZ1	GMM:28.1	DNA.synthesis/chromatin structure	GO:0019985|GO:0016035|GO:0008408|GO:0006281|GO:0003677|GO:0000166	translesion synthesis|zeta DNA polymerase complex|3'-5' exonuclease activity|DNA repair|DNA binding|nucleotide binding	DNA polymerase zeta	Co-expression cluster 48, Coexpressed with genes in phototrophic condition specific coexpression subnetwork
Cre01.g003500	CLUB	chr01:624575	G->GGCT	CODON_INSERTION		MSH2	GMM:28.2	DNA.repair			DNA mismatch repair protein, MutS homolog	Co-expression cluster 42, Forms a complex with MLH proteins
Cre11.g467552	phosphofructokinase 5	chr11:215985	T->C	NON_SYNONYMOUS_CODING			GMM:4.2.4	glycolysis.plastid branch.phosphofructokinase (PFK)	GO:0006096|GO:0003872	glycolytic process|6-phosphofructokinase activity	6-phosphofructokinase 1 (pfkA, PFK)	Differentially downregulated in Phototrophic vs. Mixotrophic comparison
Cre01.g021200	F-box family protein,RNA methyltransferase family protein,F-box family protein,RNA methyltransferase family protein	chr01:3352080	TTGATGGACGAGGCTTTTGGAGA->T	UTR_5_PRIME,DOWNSTREAM,FRAME_SHIFT,DOWNSTREAM		CGL47			GO:0005515	protein binding	conserved protein with F-box domain	Co-expression cluster 13 (Mating activation-induced in minus gametes)
Cre01.g042000		chr01:5892700	G->T	NON_SYNONYMOUS_CODING					GO:0005515	protein binding	Ankyrin repeat (Ank) // IQ calmodulin-binding motif (IQ) // Ankyrin repeats (many copies) (Ank_4) // Ankyrin repeats (many copies) (Ank_5)	Component of early growth phase specific coexpression subnetwork
Cre09.g408950	autophagy 2	chr09:6723885	C->CGCA	CODON_INSERTION					GO:0006914	autophagy	Autophagy-specific gene 2, isoform A	Component of phototrophic mid log growth phase specific coexpression subnetwork
Cre17.g702351	SET domain group 29	chr17:854950	G->C	NON_SYNONYMOUS_CODING							putative N-methyltransferase	Coexpressed with genes in phototrophic condition specific coexpression subnetwork
Cre06.g250700	,SET domain protein 38	chr06:249255	G->A	NON_SYNONYMOUS_CODING,NON_SYNONYMOUS_CODING								Co-expression cluster 50 (Early zygote-specific)
Cre11.g467698	,Sec1/munc18-like (SM) proteins superfamily	chr11:1224938	C->A	NON_SYNONYMOUS_CODING,UPSTREAM								Exhibits low expression in ammonium condition, Coexpressed with genes in phototrophic condition specific coexpression subnetwork
Cre02.g101250	F-box family protein	chr02:4645747	A->ACAGCAGCAGCAGCAGCAGCAG	CODON_INSERTION								Component of phototrophic mid log growth phase specific coexpression subnetwork
Cre14.g612633		chr14:698338	C->T	NON_SYNONYMOUS_CODING		PHC58					Pherophorin-chlamydomonas homolog 58	Coexpressed with genes in heterotrophic condition specific coexpression subnetwork
Cre09.g391600		chr09:2415439	AGCTGCT->A	CODON_CHANGE_PLUS_CODON_DELETION		MEP1					Putative IgA-specific metalloendopeptidase	Coexpressed with genes in phototrophic condition specific coexpression subnetwork
Cre11.g467704		chr11:1257011, chr11:1257051	C->T, C->G	NON_SYNONYMOUS_CODING							Sphingomyelin phosphodiesterase 2	SPHINGOMYELIN PHOSPHODIESTERASE 2
Cre17.g705200		chr17:1240778	G->C	NON_SYNONYMOUS_CODING							Gametolysin peptidase M11	Coexpressed with genes in heterotrophic condition specific coexpression subnetwork, Differentially upregulated in heterotrophic in Ammonium vs. Urea comparison
Cre01.g010050		chr01:1843500	GT->G	FRAME_SHIFT								Co-expression cluster 22 (Mating activation-induced in plus gametes)
Cre01.g041950		chr01:5885850	G->GGCGGCA	CODON_INSERTION								Co-expression cluster 5
Cre02.g074737	,,	chr02:224270	C->CCAG	CODON_CHANGE_PLUS_CODON_INSERTION,UPSTREAM,UPSTREAM								Coexpressed with genes in phototrophic condition specific coexpression subnetwork, Co-expression cluster 22 (Mating activation-induced in plus gametes)
Cre02.g114000		chr02:6212784, chr02:6212793	C->CGCCGCT, T->TGCC	CODON_CHANGE_PLUS_CODON_INSERTION, CODON_CHANGE_PLUS_CODON_INSERTION								Coexpressed with genes in heterotrophic condition specific coexpression subnetwork, Differentially upregulated in heterotrophic in Ammonium vs. Urea comparison
Cre03.g157600		chr03:2227926	C->CCTG	CODON_CHANGE_PLUS_CODON_INSERTION								Co-expression cluster 13 (Mating activation-induced in minus gametes), Coexpressed with genes in phototrophic condition specific coexpression subnetwork
Cre05.g237950		chr05:2881982	A->AGGCGGCGCTGGC	CODON_INSERTION								Co-expression cluster 22 (Mating activation-induced in plus gametes)
Cre05.g243354		chr05:1619451	G->GCCT	CODON_INSERTION								Co-expression cluster 31, Component of phototrophic mid log growth phase specific coexpression subnetwork
Cre06.g253600		chr06:751188, chr06:751343, chr06:751387, chr06:751417, chr06:751432, chr06:751438	A->C, T->G, A->T, T->C, C->A	NON_SYNONYMOUS_CODING
Cre06.g253759	,	chr06:734254	T->C	NON_SYNONYMOUS_CODING,UPSTREAM
Cre06.g258350		chr06:1297197	A->C	NON_SYNONYMOUS_CODING								Co-expression cluster 23
Cre09.g411350		chr09:7046683	C->CCAG	CODON_INSERTION								Coexpressed with genes in heterotrophic condition specific coexpression subnetwork, Coexpressed with genes in phototrophic condition specific coexpression subnetwork
Cre11.g467562		chr11:299416	C->CA	FRAME_SHIFT
Cre11.g467598		chr11:512738	A->AGCAGCCGCAGCAGCC	CODON_INSERTION
Cre11.g467605		chr11:549156	C->T	NON_SYNONYMOUS_CODING
Cre11.g467619		chr11:657744, chr11:657774, chr11:658923	CGGGGGCGGCAGAGGT->C, GGGCGGGGGC->G, A->G	CODON_DELETION, CODON_DELETION, NON_SYNONYMOUS_CODING
Cre11.g467703		chr11:1248226	C->CCCGCAGCCGCAA	CODON_INSERTION								Coexpressed with genes in phototrophic condition specific coexpression subnetwork
Cre17.g699250		chr17:481602	TGCC->T	CODON_CHANGE_PLUS_CODON_DELETION								Co-expression cluster 45 (Plus gamete-specific), Coexpressed with genes in heterotrophic condition specific coexpression subnetwork, Coexpressed with genes in phototrophic condition specific coexpression subnetwork, Differentially upregulated in Phototrophic vs. Mixotrophic Diurnal comparison
